# Supplementary material for: A new genus and new species in the tribe Uramyini (Diptera: Tachinidae) from Area de Conservación Guanacaste in northwestern Costa Rica
Source: Biodivers Data J. 2020 Feb 21;8:e48907. doi: 10.3897/BDJ.8.e48907 (PMC7048859; doi:10.3897/BDJ.8.e48907)
Supplement: XML Treatment for Chorotegamyia [file BDJ.8.e48907-treatment1.xml]

<!DOCTYPE tp:taxon-treatment
  PUBLIC "-//TaxonX//DTD Taxonomic Treatment Publishing DTD v0 20100105//EN" "tax-treatment-NSO.dtd">
<tp:taxon-treatment xmlns:tp="http://www.plazi.org/taxpub"><tp:treatment-meta><mixed-citation publication-type="journal"><person-group><name><surname>Fleming</surname><given-names>AJ</given-names></name><name><surname>Wood</surname><given-names>D. Monty</given-names></name><name><surname>Smith</surname><given-names>M. Alex</given-names></name><name><surname>Dapkey</surname><given-names>Tanya</given-names></name><name><surname>Hallwachs</surname><given-names>Winnie</given-names></name><name><surname>Janzen</surname><given-names>Daniel</given-names></name></person-group><article-title>A new genus and new species in the tribe <tp:taxon-name><tp:taxon-name-part taxon-name-part-type="tribe">Uramyini</tp:taxon-name-part></tp:taxon-name> (<tp:taxon-name><tp:taxon-name-part taxon-name-part-type="order">Diptera</tp:taxon-name-part></tp:taxon-name>: <tp:taxon-name><tp:taxon-name-part taxon-name-part-type="family">Tachinidae</tp:taxon-name-part></tp:taxon-name>) from Area de Conservación Guanacaste in northwestern Costa Rica</article-title><source>Biodivers Data J</source><day>21</day><month>2</month><year>2020</year><volume>8</volume><pub-id pub-id-type="doi">10.3897/BDJ.8.e48907</pub-id></mixed-citation></tp:treatment-meta><tp:nomenclature><tp:taxon-name>
            <object-id xmlns:xlink="http://www.w3.org/1999/xlink" content-type="arpha" xlink:type="simple">749D5739-6957-5120-B68C-E8445F61FD13</object-id>
            <tp:taxon-name-part taxon-name-part-type="genus">Chorotegamyia</tp:taxon-name-part>
            <object-id xmlns:xlink="http://www.w3.org/1999/xlink" content-type="zoobank" xlink:type="simple" object-id-type="ZooBank">urn:lsid:zoobank.org:act:0002FF35-10CB-4100-AEE2-66A69D45101F</object-id>
          </tp:taxon-name><tp:taxon-authority>Fleming &amp; Wood</tp:taxon-authority><tp:taxon-status xmlns:xlink="http://www.w3.org/1999/xlink" xlink:type="simple">gen. n.</tp:taxon-status><tp:nomenclature-citation-list><tp:nomenclature-citation><tp:taxon-name>
                <tp:taxon-name-part taxon-name-part-type="genus">Chorotegamyia</tp:taxon-name-part>
              </tp:taxon-name><tp:type-species><tp:taxon-name><tp:taxon-name-part taxon-name-part-type="genus">Chorotegamyia</tp:taxon-name-part> <tp:taxon-name-part taxon-name-part-type="species">aureofacies</tp:taxon-name-part></tp:taxon-name></tp:type-species><comment> Fleming &amp; Wood Status: new species described in this paper.</comment></tp:nomenclature-citation></tp:nomenclature-citation-list></tp:nomenclature><tp:treatment-sec sec-type="Description"><title>Description</title><p><bold>Male</bold>: <bold>Head</bold>: slightly elongate, in frontal view slightly taller than wide, triangular in profile, wider at axis of pedicel than at axis of vibrissa. Height of gena 0.3x-0.4x eye height. Inner vertical setae stout, incurved and medially crossed, nearly half of eye height; outer vertical setae short to absent. Ocellar triangle extending into occiput, ocellar setae strong and proclinate. Fronto-orbital plate with lowest frontal seta situated at level of base of pedicel. Frontal vitta prominent and inwardly pinched, at narrowest point narrower than ocellar triangle. Vibrissae crossed, level with lower facial margin. Facial ridge bare. Antennal insertion situated below middle level of eye. Pedicel with short dorsal setae equal in length to pedicel; postpedicel short and slightly bean-shaped, twice as long as pedicel, short and parallel-sided, rounded at apex. Arista elongate, bare and filiform. Eyes haired. <bold>Thorax</bold>: prosternum bare. Thoracic chaetotaxy: 3:3 acrostichal setae; 3:3 dorsocentral setae; 2:2 intra-alar setae; 2:2 supra-alar setae; 4 postpronotal setae; 3 katepisternal setae, 2 anterior and 1 posterior to suture. Scutellum densely haired, strong pair of medially crossed preapical setae and 3 pairs of marginal setae. One pair of weak but differentiated widely-spaced scutellar discal setae. One strong anepimeral seta stronger and longer than others, but not extending beyond margin of upper calypter. Meron with 6-10 regular setae. Lappets of posterior spiracle appearing as a fringe of hairs of equal length surrounding the spiracle leaving a central "u"-shaped opening. Postmetacoxal bridge unsclerotized. <bold>Legs</bold>: anteroventral surface of forecoxa gold tomentose with several strong setae, ventral surface bare; anterior tibia with a regularly-sized fringe of equally-spaced setae along anterodorsal surface, posterodorsally with two strong setae. Posterior tibia with 3 large strong posteroventral setae, posterodorsal surface with a ragged irregular fringe of 4–5 strong setae. Tarsal claws black, pulvilli elongate subequal to length of tarsal claws. <bold>Wing</bold>: costal spine absent. R<sub>4+5</sub> at base with 2–3 setulea dorsally and 1–2 setulae ventrally. Bend of vein M obtuse, vein terminating in wing margin. Stub of CuA<sub>1</sub> terminating in wing margin, 1.9x length of cross-vein dm-cu. <bold>Abdomen</bold>: abdomen elongate, almost 2x as long as wide; mid-dorsal depression of T1+2 reaching to hind margin; median marginal setae on T3 and complete rows of marginal setae on T4–T5 (reduced on T5); T3–T5 each with one pair of median discal setae. <bold>Terminalia</bold>: cercus sharply pointed and strongly tapered, basal section of syncercus 1/3 as long as apical section; strongly curved when viewed laterally; surstylus narrow and scythe-like in lateral view, apices unusually sharp; surstyli angled medially in dorsal view; surstylus 1.6x as long as cercus. Phallus distinctly hinged as in the remainder of the <tp:taxon-name><tp:taxon-name-part taxon-name-part-type="subfamily">Dexiinae</tp:taxon-name-part></tp:taxon-name>.</p><p><bold>Female</bold>: As in male with the following exceptions: width of head at widest point 4.2 times width of vertex (in frontal view), profile 1.6x wider at axis of pedicel, than at axis of vibrissa, frontal view head height 1.17x head width. Height of gena 0.43x eye height. Two proclinate orbital setae, hind one slightly shorter than anterior. Postpedicel longer than in males nearly 2.4x as long as pedicel. Height of gena longer in females than in males. <bold>Thorax</bold>: Scutellum densely haired, strong pair of inwardly crossed preapical setae and 3 pairs of marginal setae. Meron with 6-10 regular setae. <bold>Legs</bold>: tarsal claws black, pulvilli short approximately 0.5x length of tarsal claws. <bold>Wing</bold>: as in males. <bold>Abdomen</bold>: abdomen elongate but slightly more globose than male; median marginal setae on T3 and complete row of marginal setae on T4–T5; T3–T5 each with one pair of median discal setae. <bold>Terminalia</bold>: not examined.</p></tp:treatment-sec><tp:treatment-sec sec-type="Diagnosis"><title>Diagnosis</title><p>Our diagnosis of the new genus suggests it belongs to the tribe <tp:taxon-name><tp:taxon-name-part taxon-name-part-type="tribe">Uramyini</tp:taxon-name-part></tp:taxon-name>, based on the following combination of character states which it shares with its tribemates (<italic><tp:taxon-name><tp:taxon-name-part taxon-name-part-type="genus" reg="Uramya">Uramya</tp:taxon-name-part></tp:taxon-name></italic> Robineau-Desvoidy, <italic><tp:taxon-name><tp:taxon-name-part taxon-name-part-type="genus" reg="Itaplectops">Itaplectops</tp:taxon-name-part></tp:taxon-name></italic> Townsend and <italic><tp:taxon-name><tp:taxon-name-part taxon-name-part-type="genus" reg="Thelairaporia">Thelairaporia</tp:taxon-name-part></tp:taxon-name></italic> Guimaraes): frontal setae extending only to the base of the pedicel, bare prosternum, the short fine anepimeral seta not reaching the midpoint of the lower calypter, vein R<sub>4+5</sub> ending at wing margin, elongated "cylindrical" body plan, the "u"-shaped lappets of the posterior spiracle and the distinctively hinged and "L"-shaped terminalia with the end of the basiphallus extending beyond the hinge with the distiphallus (<xref ref-type="bibr" rid="B5302170">Townsend 1936</xref>, <xref ref-type="bibr" rid="B5302074">Guimarães 1980</xref>, <xref ref-type="bibr" rid="B5302114">Fleming et al. 2015</xref>, <xref ref-type="bibr" rid="B5302148">Fleming et al. 2017</xref>). <italic><tp:taxon-name><tp:taxon-name-part taxon-name-part-type="genus" reg="Chorotegamyia">Chorotegamyia</tp:taxon-name-part></tp:taxon-name></italic> can be differentiated from the rest of the <tp:taxon-name><tp:taxon-name-part taxon-name-part-type="tribe">Uramyini</tp:taxon-name-part></tp:taxon-name> by the following combination of character states: presence of proclinate orbital setae only in females, short weak vertical setae, two postsutural supra-alar setae, only one pair of discal setae on T3–T5 and mid-dorsal depression on T1+2 extending almost to tergal margin.</p></tp:treatment-sec><tp:treatment-sec sec-type="Etymology"><title>Etymology</title><p><italic><tp:taxon-name><tp:taxon-name-part taxon-name-part-type="genus" reg="Chorotegamyia">Chorotegamyia</tp:taxon-name-part></tp:taxon-name></italic> <bold>gen. n.</bold> is named with reference to the Chorotega Indian tribe historical residents of the province of Guanacaste in North Western Costa Rica.</p></tp:treatment-sec><tp:treatment-sec sec-type="Distribution"><title>Distribution</title><p>Costa Rica, ACG, Guanacaste Province, 295 m elevation.</p></tp:treatment-sec><ref-list><ref id="B5302170"><element-citation xmlns:xlink="http://www.w3.org/1999/xlink" publication-type="book" xlink:type="simple"><person-group person-group-type="author"><name name-style="western"><surname>Townsend</surname><given-names>C. H.T.</given-names></name></person-group><year>1936</year><source>Manual of Myiology in twelve parts. Part VI. Oestroid classification and habits (<tp:taxon-name><tp:taxon-name-part taxon-name-part-type="family">Dexiidae</tp:taxon-name-part></tp:taxon-name> and <tp:taxon-name><tp:taxon-name-part taxon-name-part-type="family">Exoristidae</tp:taxon-name-part></tp:taxon-name>).</source><publisher-name>Charles Townsend &amp; Filhos</publisher-name><publisher-loc>Itaquaquecetuba, São Paulo</publisher-loc><size units="page">303</size></element-citation></ref><ref id="B5302074"><element-citation xmlns:xlink="http://www.w3.org/1999/xlink" publication-type="article" xlink:type="simple"><person-group person-group-type="author"><name name-style="western"><surname>Guimarães</surname><given-names>J. H.</given-names></name></person-group><year>1980</year><article-title>Revision of the South American <tp:taxon-name><tp:taxon-name-part taxon-name-part-type="tribe">Uramyini</tp:taxon-name-part></tp:taxon-name> (<tp:taxon-name><tp:taxon-name-part taxon-name-part-type="order">Diptera</tp:taxon-name-part></tp:taxon-name>, <tp:taxon-name><tp:taxon-name-part taxon-name-part-type="family">Tachinidae</tp:taxon-name-part></tp:taxon-name>)</article-title><source>Papéis Avulsos de Zoologia</source><volume>33</volume><fpage>191</fpage><lpage>219</lpage></element-citation></ref><ref id="B5302114"><element-citation xmlns:xlink="http://www.w3.org/1999/xlink" publication-type="article" xlink:type="simple"><person-group person-group-type="author"><name name-style="western"><surname>Fleming</surname><given-names>A J</given-names></name><name name-style="western"><surname>Wood</surname><given-names>D Monty</given-names></name><name name-style="western"><surname>Smith</surname><given-names>M Alex</given-names></name><name name-style="western"><surname>Janzen</surname><given-names>Daniel H</given-names></name><name name-style="western"><surname>Hallwachs</surname><given-names>Winnie</given-names></name></person-group><year>2015</year><article-title>Nine new species of <italic><tp:taxon-name><tp:taxon-name-part taxon-name-part-type="genus" reg="Itaplectops">Itaplectops</tp:taxon-name-part></tp:taxon-name></italic> (<tp:taxon-name><tp:taxon-name-part taxon-name-part-type="order">Diptera</tp:taxon-name-part></tp:taxon-name>: <tp:taxon-name><tp:taxon-name-part taxon-name-part-type="family">Tachinidae</tp:taxon-name-part></tp:taxon-name>) reared from caterpillars in Area de Conservación Guanacaste, northwestern Costa Rica, with a key to <tp:taxon-name><tp:taxon-name-part taxon-name-part-type="genus" reg="Itaplectops">Itaplectops</tp:taxon-name-part></tp:taxon-name> species.</article-title><source>Biodiversity Data Journal</source><volume>3</volume><fpage>e4596</fpage><pub-id pub-id-type="doi">10.3897/BDJ.3.e4596</pub-id></element-citation></ref><ref id="B5302148"><element-citation xmlns:xlink="http://www.w3.org/1999/xlink" publication-type="article" xlink:type="simple"><person-group person-group-type="author"><name name-style="western"><surname>Fleming</surname><given-names>A. J.</given-names></name><name name-style="western"><surname>Wood</surname><given-names>D. M.</given-names></name><name name-style="western"><surname>Smith</surname><given-names>M. A.</given-names></name><name name-style="western"><surname>Hallwachs</surname><given-names>Winnie</given-names></name><name name-style="western"><surname>Janzen</surname><given-names>D. H.</given-names></name><name name-style="western"><surname>Dapkey</surname><given-names>Tanya</given-names></name></person-group><year>2017</year><article-title>Nine new species of <italic><tp:taxon-name><tp:taxon-name-part taxon-name-part-type="genus" reg="Uramya">Uramya</tp:taxon-name-part></tp:taxon-name></italic> Robineau-Desvoidy (<tp:taxon-name><tp:taxon-name-part taxon-name-part-type="order">Diptera</tp:taxon-name-part></tp:taxon-name>: <tp:taxon-name><tp:taxon-name-part taxon-name-part-type="family">Tachinidae</tp:taxon-name-part></tp:taxon-name>) from Area de Conservación Guanacaste in northwestern Costa Rica, with a key to their identification</article-title><source>Biodiversity Data Journal</source><volume>5</volume><fpage>e9649</fpage><pub-id pub-id-type="doi">10.3897/BDJ.5.e9649</pub-id></element-citation></ref></ref-list></tp:taxon-treatment>
